# Supplementary material for: Modeling and Simulation as a Tool to Assess Voriconazole Exposure in the Central Nervous System
Source: Pharmaceutics. 2023 Jun 21;15(7):1781. doi: 10.3390/pharmaceutics15071781 (PMC10384042; doi:10.3390/pharmaceutics15071781)
Supplement: Supplementary file 1 [file pharmaceutics-15-01781-s001.zip]

Archive with 1 entries (1 files):
- pharmaceutics-2370621-supplementary.pdf
